# Supplementary material for: Bifidobacterium lactis BL-99 modulates intestinal inflammation and functions in zebrafish models
Source: PLoS One. 2022 Feb 16;17(2):e0262942. doi: 10.1371/journal.pone.0262942 (PMC9126502; doi:10.1371/journal.pone.0262942)
Supplement: S1 File — (XLS) [file pone.0262942.s001.xls]

## Sheet: Sheet1
			B. lactis BL-99						B. lactis BL-99
			Fed for hours						Fed for 24 hours / Removed for 0 hours	Fed for hours
			2	6	24				24	4	24
		IFI (pixels)	4.24	6.04	12.88			IFI (pixels)	15.59	5.21	4.86
			5.97	6.61	9.65				17.69	12.48	12.84
			2.91	14.68	11.97				11.28	4.74	5.29
			10.19	9.65	13.68				7.91	20.7	16.86
			8.06	11.94	14.32				15.09	16.05	4.4
			10.34	10.52	11.12				18.79	8.28	7.27
			3.57	15.06	15.09				14.34	7.9	8.64
			3.91	11.29	12.61				7.97	13.76	16.52
			4.21	14.57	16.12				19.68	13.86	15.11
			6.83	7.1	12.55				15.45	11.85	13.16
		mean	6.023	10.746	12.999			mean	14.379	11.483	10.495
		SD	2.73745	3.4031	1.90012			SD	4.13881	5.00766	4.9503
		SE	0.865657	1.07616	0.600871			SE	1.30881	1.58356	1.56542
		p (Compared with Fed for 24 hours )	<0.001	>0.05				p (Compared with Fed for 24 hours )		>0.05	>0.05
